# Supplementary material for: Transcriptional Characterization of Stage I Epithelial Ovarian Cancer: A Multicentric Study
Source: Cells. 2019 Dec 1;8(12):1554. doi: 10.3390/cells8121554 (PMC6952972; doi:10.3390/cells8121554)
Supplement: Supplementary file 1 [file cells-08-01554-s001.zip]

Archive with 12 entries (12 files):
- SuppMat1.pdf
- __MACOSX/._SuppMat1.pdf
- SuppMat2.pdf
- __MACOSX/._SuppMat2.pdf
- SuppMat3.pdf
- __MACOSX/._SuppMat3.pdf
- SuppMat4df.pdf
- __MACOSX/._SuppMat4df.pdf
- SuppMat5.pdf
- __MACOSX/._SuppMat5.pdf
- SuppMat6.pdf
- __MACOSX/._SuppMat6.pdf
